# Supplementary material for: Development of a Prognostic Scoring System for Hepatocellular Carcinoma Patients With Main Portal Vein Tumor Thrombus Undergoing Conventional Transarterial Chemoembolization: An Analysis of 173 Patients
Source: Front Oncol. 2021 Aug 26;11:671171. doi: 10.3389/fonc.2021.671171 (PMC8427599; doi:10.3389/fonc.2021.671171)
Supplement: Supplementary file 2 [file Table_1.xlsx]

## Sheet: 工作表1
register	gender	age	age_cate	cirrhosis	hbsag	antihbc	antihcv	ALB	ALB_cate	TB	TB_cate	ALT	ALT_cate	PT	PT_cate	AFP	AFP_cate	GGT	GGT_cate	t_size	t_size_cate	t_number_cate	thromb_cate	tace_num	endpoint	survival	Model_cox_cate	nomo_cate
769211	2	19	1	1	2	2	1	3.8	1	17.3	1	33	0	12.3	0	60500	1	256	1	20	2	2	1	3	1	6	3	3
612558	2	45	1	2	2	2	1	3	0	8	0	55	1	11.4	0	15054	1	155	0	20	2	1	1	4	0	5	2	2
681724	2	57	1	1	2	2	1	3.9	1	10	0	36	0	12.3	0	2	0	127	0	18	2	1	1	3	0	7	1	1
733447	2	54	1	1	2	2	1	3.9	1	8.9	0	37	0	12.9	0	22	0	176	0	17	2	1	2	4	1	12	2	2
698732	2	62	1	1	2	2	1	3.9	1	17.1	1	25	0	13.5	0	60500	1	243	1	16.5	2	1	1	2	1	5.5	2	2
682585	2	38	1	1	2	2	1	3.8	1	15.7	0	62	1	12.7	0	28	0	333	1	16	2	1	1	4	0	7	1	1
623152	2	40	1	1	2	2	1	3.5	0	10.7	0	39	0	12.9	0	9280	1	362	1	16	2	1	2	1	0	1	2	2
816406	2	60	1	1	2	2	1	3.9	1	7.7	0	81	1	13.9	0	60500	1	203	0	15.4	2	1	2	4	0	5	2	2
561692	2	53	1	1	2	2	1	4.4	1	10.7	0	62	1	13	0	60500	1	214	1	15.2	2	1	1	2	1	2.3	2	2
755707	2	66	2	1	2	2	1	3.2	0	11	0	33	0	15	1	20935	1	326	1	15	2	1	1	7	0	20	2	2
726825	2	38	1	1	2	2	1	3.8	1	34.3	1	148	1	14.4	1	60500	1	565	1	15	2	1	1	4	0	15	2	2
799474	2	65	2	1	NA	NA	1	3.7	1	12.5	0	32	0	11.6	0	314	0	190	0	15	2	1	1	5	0	10	1	1
739525	2	59	1	1	2	2	NA	3.3	0	16.9	1	78	1	11.4	0	2054	1	435	1	15	2	1	2	3	1	8	2	2
805073	2	48	1	1	2	2	1	3.9	1	7.3	0	63	1	12.5	0	25	0	208	1	15	2	2	1	1	1	5	2	2
561770	1	38	1	2	2	2	NA	3.2	0	22.5	1	81	1	13.1	0	51	0	243	1	15	2	1	2	1	0	1	2	2
579372	2	41	1	1	2	2	1	3.7	1	19.8	1	71	1	12	0	60500	1	546	1	15	2	1	2	2	0	1	2	2
640854	2	50	1	1	2	2	1	3.2	0	20.9	1	100	1	13.5	0	10	0	125	0	15	2	1	2	2	0	1	2	2
644540	2	45	1	2	2	2	1	3.7	1	33.4	1	69	1	15.4	1	29	0	366	1	15	2	1	2	1	1	1	2	2
761775	2	30	1	1	2	2	1	3.2	0	24.4	1	221	1	13.9	0	27	0	94	0	14.9	2	2	1	1	1	2.5	2	2
632758	2	65	2	1	2	2	1	3.3	0	15.3	0	37	0	11.2	0	1928	1	281	1	14.7	2	1	1	2	1	4.5	2	2
665796	2	43	1	1	NA	NA	NA	3.2	0	36.9	1	29	0	13.2	0	7549	1	158	0	14.7	2	2	2	2	1	3	3	3
731992	2	49	1	1	1	2	1	3.9	1	19.1	1	24	0	13.6	0	688	1	109	0	14.3	2	1	1	2	0	9	2	2
753045	2	39	1	1	2	2	1	3	0	14.7	0	66	1	17.7	1	1755	1	204	0	14.1	2	2	2	1	1	3.5	3	3
703017	2	64	1	1	2	2	1	4.3	1	24.1	1	78	1	14.6	1	60500	1	285	1	13.7	2	1	2	4	0	12	2	2
611620	2	45	1	2	2	2	1	3	0	8.7	0	45	1	13.7	0	4	0	223	1	13.6	2	1	2	1	0	8	2	2
717327	2	58	1	1	2	2	1	3.9	1	11.3	0	65	1	12.3	0	4715	1	425	1	13.6	2	1	2	1	0	1.5	2	2
656912	2	50	1	2	2	2	1	3.6	0	8.5	0	66	1	12.1	0	23135	1	399	1	13.5	2	2	2	2	0	2	3	3
690392	2	56	1	2	2	2	1	2.6	0	32.4	1	38	0	13.8	0	204	0	650	1	13.5	2	1	2	1	1	1.5	2	2
640697	2	60	1	1	2	2	1	3.8	1	19.9	1	71	1	11.6	0	18507	1	422	1	13.3	2	1	1	1	0	2	2	2
803951	2	59	1	1	2	2	1	3.5	0	14.9	0	50	1	15.2	1	60500	1	198	0	13.2	2	1	2	4	0	11	2	2
557895	2	38	1	2	2	2	1	3.3	0	19	1	20	0	12.7	0	60500	1	165	0	13.2	2	2	1	1	1	1.5	3	3
768557	2	38	1	1	2	2	1	3.6	0	8.4	0	87	1	14.4	1	529	1	329	1	13.1	2	2	2	2	1	2.5	3	3
601045	2	42	1	1	2	2	1	4.3	1	5.4	0	26	0	10.6	0	86	0	137	0	12.9	2	1	1	2	1	10.5	1	1
819461	2	70	2	1	1	2	1	3.4	0	7.7	0	38	0	15.2	1	17472	1	583	1	12.5	2	2	2	1	1	2	3	3
638745	2	43	1	1	2	2	1	4	1	16.1	0	39	0	13	0	30287	1	224	1	12.4	2	1	1	1	1	2.5	2	2
808182	2	63	1	1	2	2	1	3.1	0	14.3	0	70	1	14.2	1	8602	1	209	1	12.2	2	1	2	3	0	4	2	2
716541	2	49	1	1	2	2	1	4.5	1	7.9	0	30	0	14	0	60500	1	184	0	12.1	2	2	1	2	1	4	3	3
766165	2	66	2	1	2	2	1	3.7	1	29.2	1	25	0	12.9	0	60500	1	196	0	12	2	1	1	2	1	16.5	2	2
622549	1	37	1	2	2	2	1	3.4	0	15.7	0	66	1	12.3	0	72	0	101	0	12	2	1	2	5	1	12	2	2
682117	2	54	1	1	2	2	1	3.5	0	59	1	39	0	11.8	0	24857	1	101.6	0	12	2	1	1	5	1	10	2	2
690087	2	61	1	1	1	2	1	3.1	0	10.8	0	19	0	13.9	0	265	0	240	1	12	2	2	2	2	1	6	3	3
747114	1	70	2	1	2	2	NA	3.1	0	18.7	1	24	0	11.3	0	188	0	115	0	12	2	1	2	1	1	6	2	2
689387	2	37	1	1	2	2	1	4.1	1	14.1	0	99	1	14.8	1	25062	1	270	1	12	2	2	2	2	1	4	3	3
681826	1	55	1	1	2	2	1	3.3	0	22.2	1	18	0	13.8	0	60500	1	488	1	12	2	2	2	1	1	3	3	3
820516	2	50	1	2	2	2	1	4.4	1	13.4	0	63	1	13.3	0	26317	1	725	1	12	2	1	2	1	1	2.5	2	2
546801	2	49	1	1	NA	NA	NA	3.2	0	12	0	155	1	11	0	3643	1	216	1	12	2	1	2	2	0	2	2	2
612713	1	78	2	2	2	2	1	3	0	14.6	0	31	0	13.3	0	60500	1	331	1	12	2	2	1	1	1	2	3	3
760167	2	70	2	1	2	2	1	2.7	0	40.6	1	67	1	15.3	1	4764	1	167	0	12	2	1	2	1	1	1	2	2
830605	2	36	1	1	2	2	1	4.5	1	24.2	1	77	1	12.6	0	60500	1	173	0	12	2	1	2	2	0	1	2	2
709857	2	53	1	1	2	2	1	3.3	0	11.7	0	30	0	14.3	1	78	0	570	1	11.8	2	2	2	2	1	3	3	3
694696	2	51	1	2	2	2	1	2.9	0	21	1	24	0	15	1	60500	1	376	1	11.8	2	1	2	1	1	0.5	2	2
622263	2	56	1	2	NA	NA	NA	4.6	1	28.8	1	74	1	13.6	0	60095	1	265	1	11.6	2	1	1	1	1	3	2	2
815262	2	46	1	2	2	2	1	3.1	0	23.3	1	92	1	13.8	0	60500	1	626	1	11.6	2	1	2	2	0	2	2	2
574386	2	55	1	1	2	2	1	3.4	0	17.1	1	31	0	13.2	0	76	0	219	1	11.5	2	2	1	2	1	9	2	2
672405	2	64	1	2	2	2	1	3.5	0	18.5	1	33	0	12.8	0	11	0	481	1	11.4	2	1	1	2	0	4	1	1
790737	2	43	1	2	2	2	1	3.6	0	4.6	0	68	1	11.9	0	11	0	223	1	11.2	2	1	2	5	0	12	2	2
554166	2	39	1	2	2	2	1	3.7	1	15.2	0	42	1	14	0	4	0	501	1	11.2	2	1	2	1	1	9	2	2
780950	1	46	1	1	2	2	1	4.1	1	9.9	0	25	0	13.4	0	37	0	607	1	11.1	2	1	2	2	0	2	2	2
750533	2	78	2	2	1	2	NA	3.5	0	7.9	0	44	1	12.1	0	1102	1	326	1	11	2	2	1	3	1	10	3	3
625927	2	51	1	1	2	2	1	4.1	1	14.4	0	52	1	12.4	0	12031	1	530	1	11	2	1	1	1	1	4.5	2	2
632218	2	52	1	1	2	2	1	3.9	1	13.3	0	45	1	11.7	0	8331	1	89	0	11	2	2	1	4	1	4.5	3	3
651662	2	32	1	1	2	2	1	4	1	20.5	1	77	1	12.1	0	21338	1	190	0	11	2	2	2	2	0	3	3	3
553457	2	75	2	2	2	2	1	3.6	0	31.2	1	184	1	14.6	1	1502	1	257	1	11	2	1	2	1	1	2	2	2
662352	2	56	1	2	2	2	1	3	0	49.5	1	99	1	12.8	0	3600	1	683	1	11	2	2	1	2	0	2	3	3
758615	2	60	1	2	2	2	1	3.9	1	15.6	0	91	1	12.4	0	3	0	605	1	11	2	1	2	1	1	0.5	2	2
701380	2	53	1	1	2	2	1	3.1	0	9.4	0	34	0	15.9	1	3	0	303	1	10.8	2	2	1	2	1	5	2	2
622542	2	47	1	1	2	2	1	3.5	0	10.8	0	198	1	11.1	0	9203	1	278	1	10.8	2	1	1	2	1	3	2	2
823965	2	64	1	2	2	2	1	3.6	0	11.8	0	93	1	12.6	0	6	0	198	0	10.7	2	2	1	2	0	1.5	2	2
636278	2	55	1	1	2	2	1	4.2	1	9.4	0	7	0	13.6	0	15	0	102	0	10.6	2	2	2	3	1	6	3	3
641807	1	37	1	1	2	2	1	3.7	1	15.6	0	46	1	11.6	0	1848	1	114	0	10.2	2	1	2	2	0	13	2	2
659723	2	59	1	1	2	2	1	4.4	1	25	1	55	1	13.6	0	3	0	145	0	10.2	2	2	2	1	1	3	3	3
602328	2	60	1	2	2	2	1	2.3	0	7.4	0	45	1	12.9	0	17557	1	179	0	10.2	2	2	2	2	0	2	3	3
569350	2	55	1	2	2	2	1	2.5	0	10.8	0	74	1	15.1	1	1	0	417	1	10	2	1	1	3	1	32	1	1
732822	2	62	1	2	2	2	1	2.9	0	16.2	0	15	0	13.1	0	336	0	202	0	10	2	2	1	4	0	26	2	2
566509	2	53	1	1	2	2	1	3.4	0	10.8	0	65	1	13.5	0	13405	1	65	0	10	2	1	1	6	1	17	2	2
406030	1	35	1	2	2	2	1	2.9	0	9.5	0	26	0	12.4	0	3	0	268	1	10	2	2	2	3	1	13	3	3
618616	2	27	1	1	2	2	1	3.6	0	10.5	0	18	0	12.5	0	60500	1	262	1	10	2	1	1	5	1	10.5	2	2
727456	2	54	1	1	2	2	1	4.2	1	14	0	39	0	11.4	0	60500	1	547	1	10	2	2	1	3	1	7	3	3
628144	2	42	1	1	1	2	1	4.2	1	5.5	0	22	0	10.8	0	60500	1	179	0	10	2	1	1	2	1	6	2	2
800127	2	66	2	1	2	2	1	3.4	0	8.8	0	29	0	13	0	14	0	181	0	10	2	1	1	4	0	6	1	1
638799	2	54	1	1	2	2	1	3.9	1	45.7	1	51	1	11	0	11352	1	435	1	10	2	2	1	1	1	5	3	3
821676	2	41	1	2	2	2	1	3.7	1	19	1	96	1	15.3	1	599	1	155	0	10	2	1	2	4	0	5	2	2
566660	1	58	1	1	2	2	1	3.6	0	26.7	1	45	1	14.1	1	60500	1	430	1	10	2	1	1	1	1	4.5	2	2
585730	2	45	1	1	2	2	1	3.7	1	19.7	1	30	0	15.7	1	586	1	500	1	10	2	1	1	4	0	4	2	2
636490	2	45	1	1	2	2	1	3.5	0	7	0	54	1	11.4	0	60500	1	233	1	10	2	1	2	1	1	4	2	2
703084	2	44	1	1	2	2	1	3.6	0	10.1	0	46	1	13.8	0	777	1	260	1	10	2	1	2	2	1	4	2	2
814656	2	65	2	2	2	2	1	4.2	1	19.4	1	29	0	13.1	0	44	0	130	0	10	2	1	2	2	0	4	2	2
562678	2	53	1	1	1	2	1	4.1	1	21.7	1	57	1	13.1	0	53706	1	414	1	10	2	1	1	1	1	3.5	2	2
731895	2	46	1	1	2	2	1	2.1	0	23.2	1	67	1	17	1	3495	1	152	0	10	2	2	2	2	1	3.5	3	3
690832	2	42	1	2	2	2	1	3.6	0	43	1	50	1	14	0	50	0	433	1	10	2	2	1	1	1	2.5	2	2
549896	2	56	1	1	2	2	1	3.2	0	9.1	0	30	0	11.1	0	23342	1	189	0	10	2	2	2	1	1	2	3	3
669598	2	48	1	2	2	2	1	4.1	1	15.9	0	33	0	11.6	0	53103	1	169	0	10	2	1	1	2	0	2	2	2
707319	2	60	1	2	1	2	1	3.2	0	18.8	1	26	0	12.9	0	60500	1	111	0	10	2	2	2	1	1	2	3	3
824352	2	33	1	2	2	2	1	3.8	1	27.9	1	26	0	14.5	1	60500	1	240	1	10	2	1	1	3	0	2	2	2
734239	1	65	2	1	2	2	1	3.2	0	18	1	65	1	11.4	0	60500	1	497	1	10	2	1	2	1	1	1.5	2	2
797883	2	58	1	2	2	2	1	3.3	0	16.9	1	65	1	14	0	60500	1	121	0	10	2	2	2	1	1	1	3	3
717135	2	45	1	1	2	2	1	3.1	0	38.6	1	441	1	15.6	1	60500	1	300	1	10	2	2	1	1	1	0.7	3	3
617933	1	47	1	2	2	2	1	3.6	0	30.2	1	35	0	12.5	0	60500	1	308	1	9.6	2	2	2	1	1	1.5	3	3
736064	2	42	1	1	2	2	1	3.2	0	12.7	0	30	0	14.1	1	60500	1	290	1	9.5	2	2	2	1	1	3	3	3
647255	2	62	1	1	2	2	1	3.6	0	8.6	0	36	0	13.4	0	60500	1	194	0	9.4	2	2	1	3	1	10	3	3
664475	2	39	1	1	2	2	1	3.4	0	30.1	1	54	1	12.6	0	1152	1	256	1	9	2	2	1	1	0	18	3	3
669513	2	47	1	1	2	2	1	3.9	1	7	0	103	1	11.6	0	40049	1	957	1	9	2	1	1	3	1	11	2	2
708707	2	45	1	1	2	2	1	3.5	0	14.6	0	47	1	13.2	0	60500	1	319	1	9	2	2	2	2	1	5.5	3	3
634690	2	68	2	2	2	2	1	2.9	0	21.3	1	7	0	16.2	1	66	0	242	1	9	2	1	1	1	1	3	1	1
669428	2	61	1	1	2	2	1	2.7	0	24.4	1	41	1	13.8	0	24151	1	361	1	8.8	2	2	2	1	1	1.5	3	3
736585	2	58	1	2	2	2	1	3.7	1	12.3	0	66	1	12.5	0	7351	1	641	1	8.5	2	2	2	2	1	5	3	3
711679	2	56	1	1	2	2	1	3.1	0	25.9	1	25	0	14.7	1	60500	1	416	1	8.5	2	2	2	2	1	3	3	3
670379	2	66	2	1	2	2	1	2.8	0	46	1	67	1	15.6	1	128	0	275	1	8.4	2	2	2	1	1	3	3	3
717610	2	51	1	1	1	2	1	4.1	1	24.7	1	18	0	13.1	0	19	0	67	0	8.3	2	2	1	4	1	10	2	2
652904	2	36	1	1	2	2	NA	4.7	1	4.8	0	59	1	12.2	0	1072	1	166	0	8.2	2	1	1	3	0	3	2	2
685793	2	32	1	1	2	2	1	3.7	1	8.5	0	38	0	12.8	0	42300	1	123	0	8.2	2	2	2	2	0	1.5	3	3
576840	2	49	1	1	2	2	1	3.2	0	12.2	0	59	1	13.5	0	46	0	187	0	8.1	2	2	2	1	1	2	3	3
716843	2	51	1	1	2	2	1	3.9	1	13.2	0	111	1	13.3	0	619	1	235	1	8	2	1	2	2	1	5.5	2	2
721296	2	30	1	2	2	2	1	3.7	1	18.1	1	31	0	14.1	1	60500	1	225	1	8	2	2	2	4	1	5.5	3	3
583357	2	65	2	2	2	2	1	3.1	0	5.9	0	40	0	12.3	0	1787	1	157	0	8	2	1	1	2	0	5	2	2
574130	2	58	1	1	2	2	1	3.9	1	20.4	1	99	1	12.5	0	1785	1	327	1	8	2	2	2	1	1	4	3	3
675118	2	54	1	2	2	2	1	3.8	1	13.2	0	52	1	12.5	0	5411	1	558	1	8	2	2	1	2	1	4	3	3
789480	2	45	1	1	2	2	1	3.9	1	14.8	0	72	1	13.6	0	60500	1	275	1	8	2	2	2	2	1	4	3	3
426843	2	75	2	1	1	1	1	3.6	0	38	1	92	1	10.9	0	11403	1	995	1	8	2	2	1	2	1	3.5	3	3
464705	1	82	2	1	1	1	1	3.4	0	13.9	0	30	0	12.9	0	3737	1	208	1	8	2	2	1	1	1	3.5	3	3
589925	2	50	1	1	2	2	1	3.8	1	13.6	0	26	0	13.5	0	13880	1	222	1	8	2	1	1	2	0	3	2	2
767467	1	45	1	1	1	2	1	3.9	1	25.2	1	74	1	12.1	0	60500	1	161	0	8	2	2	2	1	1	2	3	3
566773	2	59	1	2	2	2	1	3.4	0	22.5	1	100	1	11.8	0	40779	1	350	1	8	2	2	1	1	1	1.5	3	3
603229	2	65	2	1	2	2	1	3	0	8.5	0	31	0	11.9	0	7488	1	53	0	8	2	1	1	2	0	1	2	2
700476	2	78	2	1	2	2	1	3.9	1	14.6	0	19	0	13.2	0	2593	1	174	0	7.8	1	1	1	2	0	33	2	2
728987	2	49	1	2	2	2	1	3.6	0	6.9	0	28	0	11.8	0	45	0	276	1	7.8	1	1	1	5	0	27	1	1
599430	2	36	1	1	2	2	1	4.2	1	6.5	0	67	1	10.8	0	7582	1	120	0	7.7	1	1	1	2	1	19	1	1
798395	2	57	1	2	2	2	NA	3	0	17.6	1	9	0	14.5	1	3487	1	28	0	7.6	1	1	2	2	0	10	1	1
690674	2	47	1	1	2	2	1	3.6	0	9.9	0	52	1	15.1	1	5330	1	131	0	7.5	1	2	2	2	1	8.5	2	2
756346	2	43	1	1	2	2	1	3.5	0	12.6	0	33	0	13.3	0	1	0	176	0	7.5	1	1	2	1	0	8	1	1
596040	2	45	1	1	2	2	1	4.5	1	14.9	0	56	1	13.8	0	42300	1	142	0	7.4	1	2	1	3	1	10	2	1
792793	2	50	1	1	2	2	1	4	1	15.6	0	9	0	12	0	2	0	148	0	7.1	1	1	1	2	0	12	1	1
707231	2	43	1	2	2	2	1	4.4	1	10.1	0	38	0	13	0	110	0	83	0	7	1	1	1	6	1	17	1	1
607763	2	37	1	1	2	2	1	2.5	0	9	0	93	1	16.3	1	16	0	61	0	7	1	1	1	3	1	16.5	1	1
561086	2	75	2	1	2	2	1	3.8	1	7.8	0	39	0	12.8	0	409	1	224	1	7	1	2	1	2	1	9.5	2	1
812197	2	38	1	1	2	2	1	3.9	1	14.4	0	124	1	13.6	0	3	0	123	0	7	1	1	2	2	0	4	1	1
653540	2	50	1	1	2	2	1	4	1	7.8	0	69	1	11.3	0	16908	1	184.1	0	6.5	1	2	1	1	1	5	2	1
624354	2	40	1	1	2	2	1	2.9	0	18.1	1	63	1	14.1	1	60500	1	508	1	6.2	1	2	2	1	1	5	2	2
642972	2	38	1	1	2	2	1	3.9	1	16.8	1	42	1	12.6	0	40558	1	313	1	6.1	1	2	2	2	1	7	2	2
697886	2	60	1	1	2	2	1	3.8	1	8.8	0	82	1	12.7	0	5	0	150	0	6.1	1	2	2	2	1	4	2	2
581962	1	62	1	1	2	2	1	4.3	1	12	0	27	0	14.2	1	60500	1	224	1	6	1	1	1	2	1	16	1	1
805383	2	48	1	1	2	2	1	4.2	1	19.5	1	17	0	12.5	0	4876	1	39	0	6	1	1	2	3	0	9	1	1
724144	2	60	1	1	2	2	1	3.1	0	6.1	0	108	1	12.2	0	12481	1	175	0	6	1	2	1	3	1	6	2	1
587302	2	37	1	1	2	2	1	3.3	0	17.3	1	37	0	13.1	0	6048	1	265	1	6	1	2	2	2	0	5	2	2
564058	2	45	1	1	2	2	1	3.4	0	10.4	0	35	0	13	0	181	0	74	0	6	1	2	1	2	1	3	1	1
568333	2	44	1	2	2	2	1	3.4	0	13	0	48	1	14.9	1	13990	1	318	1	6	1	1	2	2	0	1	1	1
822759	2	52	1	1	2	2	1	3.9	1	13.1	0	61	1	13.4	0	998	1	190	0	5.9	1	1	2	3	0	5	1	1
688381	2	50	1	1	2	2	1	4.2	1	9.2	0	37	0	14.1	1	347	0	205	0	5.8	1	1	1	2	0	30	1	1
812233	1	49	1	1	1	2	1	3.9	1	5	0	47	1	12.3	0	28285	1	45	0	5.8	1	2	1	2	0	4	2	1
800767	2	58	1	2	2	2	1	3.6	0	12.6	0	59	1	13.7	0	45	0	113	0	5.5	1	2	1	1	0	8	1	1
830765	2	61	1	1	2	2	1	3.9	1	11.1	0	26	0	13.5	0	13870	1	176	0	5.5	1	1	2	2	0	4	1	1
747568	2	84	2	2	2	2	1	3.8	1	22.9	1	46	1	14.8	1	2631	1	194	0	5.3	1	2	2	2	1	5	2	2
665345	2	26	1	1	2	2	1	4.4	1	20.3	1	65	1	11	0	60500	1	631	1	5	1	2	1	7	0	14	2	1
616016	2	43	1	1	2	2	1	4.1	1	11.5	0	23	0	13.8	0	5	0	59	0	5	1	2	1	3	1	12	1	1
770897	2	44	1	1	2	2	1	4.3	1	23.1	1	45	1	14.5	1	60500	1	195	0	5	1	2	1	1	1	2.5	2	1
821455	2	46	1	1	2	2	1	3.5	0	8.8	0	40	0	13.5	0	4	0	35	0	5	1	2	1	1	0	2	1	1
557537	2	62	1	2	2	2	1	3.8	1	10.7	0	109	1	16.3	1	207	0	42	0	5	1	2	2	1	1	1	2	2
721620	2	55	1	1	2	2	NA	3.8	1	12.6	0	44	1	12.8	0	235	0	286	1	4.6	1	2	2	1	0	8	2	2
712392	2	40	1	1	2	2	1	3.9	1	10.6	0	113	1	13.9	0	55	0	208	1	4	1	2	2	4	1	7	2	2
651035	1	57	1	1	2	2	1	3.5	0	21.2	1	57	1	12.6	0	7	0	212	1	3.8	1	1	2	1	1	6	1	1
704440	2	25	1	1	2	2	1	4.3	1	33.4	1	64	1	13.2	0	485	1	235	1	3.8	1	2	2	1	1	2.5	2	2
814463	2	65	2	2	2	2	1	3.9	1	9.1	0	39	0	13.6	0	285	0	75	0	3.5	1	2	2	3	0	7	2	2
784817	2	55	1	1	2	2	1	3.2	0	16.1	0	20	0	14.1	1	1	0	119	0	3.4	1	2	2	3	0	14	2	2
767454	2	35	1	1	2	2	1	3.6	0	8.9	0	72	1	13.5	0	405	1	48	0	3.4	1	2	2	2	0	2	2	2
557254	1	61	1	2	2	2	1	3.6	0	28.1	1	36	0	15.5	1	4	0	16	0	3.3	1	2	1	1	1	18	1	1
701707	2	41	1	1	2	2	NA	4.1	1	20.7	1	23	0	13.2	0	2	0	71	0	3.2	1	1	1	1	0	9	1	1
516798	1	59	1	2	1	1	NA	2.6	0	22.7	1	33	0	16.4	1	4	0	60	0	3	1	2	2	2	0	5	2	2
774695	1	63	1	2	1	1	NA	3.9	1	4.2	0	18	0	13.6	0	13	0	58	0	2.9	1	1	1	1	0	9	1	1
717324	2	42	1	2	2	2	1	3.9	1	12.6	0	15	0	14.8	1	77	0	31	0	2.7	1	2	1	2	1	5.5	1	1
660417	2	55	1	2	2	2	1	3.3	0	13.8	0	23	0	12.7	0	18	0	293	1	2	1	1	1	2	0	43	1	1
631260	1	72	2	1	1	2	1	3.2	0	31.3	1	38	0	12.7	0	2	0	75	0	2	1	2	1	1	1	33	1	1
563649	2	74	2	1	1	2	2	3.4	0	22.8	1	54	1	11.9	0	42465	1	187	0	2	1	2	2	1	1	9	2	2
750804	2	48	1	1	NA	NA	NA	0	0	16.5	1	55.7	1	12.8	0	887	1	0	0	1.6	1	2	2	3	0	10	2	2
